# Supplementary material for: Bloodstream Infections in a COVID-19 Non-ICU Department: Microbial Epidemiology, Resistance Profiles and Comparative Analysis of Risk Factors and Patients’ Outcome
Source: Microorganisms. 2022 Jun 29;10(7):1314. doi: 10.3390/microorganisms10071314 (PMC9318208; doi:10.3390/microorganisms10071314)
Supplement: Supplementary file 1 [file microorganisms-10-01314-s001.zip]

Archive with 1 entries (1 files):
- microorganisms-1727987-supplementary.pdf
